# Supplementary material for: Innovative Therapy with Stem Cell-Derived Extracellular Vesicles on Cardiac Hypertrophy in an Animal Model of Atherosclerosis; Elucidation of the Molecular Mechanisms Involved in the Repair Process
Source: Biomolecules. 2025 Oct 7;15(10):1424. doi: 10.3390/biom15101424 (PMC12563990; doi:10.3390/biom15101424)
Supplement: Supplementary file 1 [file biomolecules-15-01424-s001.zip]

Archive with 1 entries (1 files):
- biomolecules-3852310-supplementary.pdf
